# Supplementary material for: Therapeutic challenges in two adolescent male patients with Fabry disease and high antibody titres
Source: Mol Genet Metab Rep. 2020 Jun 24;24:100618. doi: 10.1016/j.ymgmr.2020.100618 (PMC7322173; doi:10.1016/j.ymgmr.2020.100618)
Supplement: Supplementary file 1 — Supplementary material [file mmc1.xlsx]

## Sheet: Tableau (2)
	Patient 1
	A) Lyso-Gb3 and analogues in urine
	Collection date	Lyso-Gb3	Lyso-Gb3(-28)	Lyso-Gb3(-12)	Lyso-Gb3(-2)	Lyso-Gb3(+14)	Lyso-Gb3(+16)	Lyso-Gb3(+34)	Lyso-Gb3(+50)	Lyso-Gb3(Total)
		pmol/mmol	pmol/mmol	pmol/mmol	pmol/mmol	pmol/mmol	pmol/mmol	pmol/mmol	pmol/mmol	pmol/mmol
		creat.	creat.	creat.	creat.	creat.	creat.	creat.	creat.	creat.
	Jan-15	50	61	331	197	254	1378	767	531	3569
	Apr-15	25	42	183	106	111	736	559	349	2111
	Jul-18	43	82	411	208	270	1413	980	2590	5997
	Normal values	nd	nd	nd	nd	nd	25	20	85	130
	* nd = not detected
	B) Lyso-Gb3 and analogues in plasma
	Collection date	Lyso-Gb3	Lyso-Gb3(-28)	Lyso-Gb3(-2)	Lyso-Gb3(+16)	Lyso-Gb3(+18)	Lyso-Gb3(+34)	Lyso-Gb3(+50)	Lyso-Gb3(Total)
		nM	nM	nM	nM	nM	nM	nM	nM
	Jan-15	77.3	1.1	23.6	6.2	8.4	5.6	1.4	123.6
	Apr-15	48.7	2.0	17.5	5.8	3.5	3.4	0.7	81.6
	Jul-18	150.8	4.9	38.1	11.8	14.6	26.0	4.8	251.0
	Normal values	2.4	nd	0.9	nd	nd	0.3	nd	3.6
	* nd = not detected
	Patient 2
	C) Lyso-Gb3 and analogues in urine
	Collection date	Lyso-Gb3	Lyso-Gb3(-28)	Lyso-Gb3(-12)	Lyso-Gb3(-2)	Lyso-Gb3(+14)	Lyso-Gb3(+16)	Lyso-Gb3(+34)	Lyso-Gb3(+50)	Lyso-Gb3(Total)
		pmol/mmol	pmol/mmol	pmol/mmol	pmol/mmol	pmol/mmol	pmol/mmol	pmol/mmol	pmol/mmol	pmol/mmol
		creat.	creat.	creat.	creat.	creat.	creat.	creat.	creat.	creat.
	Dec-14	45	117	518	240	269	1332	749	568	3838
	Mar-15	55	154	667	307	313	2018	987	682	5183
	Normal values	nd	nd	nd	nd	nd	25	20	85	130
	* nd = not detected
	D) Lyso-Gb3 and analogues in plasma
	Collection date	Lyso-Gb3	Lyso-Gb3(-28)	Lyso-Gb3(-2)	Lyso-Gb3(+16)	Lyso-Gb3(+18)	Lyso-Gb3(+34)	Lyso-Gb3(+50)	Lyso-Gb3(Total)
		nM	nM	nM	nM	nM	nM	nM	nM
	Dec-14	79.5	2.9	24.6	9.7	9.6	7.2	0.7	134.2
	Mar-15	88.9	4.5	26.6	13.6	10.5	9.4	2.0	155.5
	Normal values	2.4	nd	0.9	nd	nd	0.3	nd	3.6
	* nd = not detected
